# Supplementary material for: Calcium and Iron Content of Cereal-Based Gluten-Free Products
Source: Foods. 2022 Jul 6;11(14):2001. doi: 10.3390/foods11142001 (PMC9321653; doi:10.3390/foods11142001)
Supplement: Supplementary file 1 [file foods-11-02001-s001.zip]

Archive with 1 entries (1 files):
- foods-1764828-supplementary.pdf
